# Supplementary material for: Contribution of the TCRβ Repertoire to Marek’s Disease Genetic Resistance in the Chicken
Source: Viruses. 2023 Feb 22;15(3):607. doi: 10.3390/v15030607 (PMC10055752; doi:10.3390/v15030607)
Supplement: Supplementary file 1 [file viruses-15-00607-s001.zip]

Archive with 2 entries (2 files):
- viruses-2070964-supplementary/supplementary data file S1.xlsx
- viruses-2070964-supplementary/Supplementary Figures.pdf
